# Supplementary material for: Pre-purchase screening for Coxiella burnetii in small ruminants: farm acceptance and field evaluation identify the ex-vivo interferon-γ assay as a promising tool
Source: Front Vet Sci. 2025 Dec 4;12:1708200. doi: 10.3389/fvets.2025.1708200 (PMC12711480; doi:10.3389/fvets.2025.1708200)
Supplement: Supplementary file 3 [file Table_2.XLSX]

## Sheet: Sheet 1
Tijdstempel	In welke provincie is uw bedrijf gelegen?	Welke activiteit(en) vindt/vinden plaats op uw bedrijf?	Diersoort	Melkproductie	Wat is op vandaag het totaal aantal schapen en/of geiten aanwezig op uw bedrijf?	Wat is op vandaag het aantal vrouwelijke dieren van vruchtbare leeftijd aanwezig op uw bedrijf?	Hoe worden de ooien/geiten gedekt?	Hoeveel mannelijke fokdieren zijn er op vandaag aanwezig op uw bedrijf?	De mannelijke fokdieren die u inzet op uw bedrijf zijn	17. Bent u op de hoogte van de gezondheidsstatus van alle herkomstbedrijven?	18. Kent u de vaccinatiestatus van alle aangekochte en/of geleende dieren?	20. Worden de dieren gescreend op bepaalde besmettelijke ziekten vooraleer ze in de kudde geïntroduceerd worden?	Leent u zelf mannelijke fokdieren uit aan andere bedrijven?	24. Bent u op de hoogte van de gezondheidsstatus van alle bedrijven waaraan dieren worden uitgeleend?	26. Worden de dieren gescreend op bepaalde besmettelijke ziekten vooraleer ze terug in de eigen kudde geïntroduceerd worden?	Indien er gevaccineerd wordt tegen ziektes, worden de mannelijke fokdieren steeds mee gevaccineerd?	Is het volgens u zinvol om mannelijke fokdieren bij aankoop systematisch te screenen op seksueel overdraagbare ziektes (bijvoorbeeld leptospirose, chlamydiose, Q-koorts)?	Wat is voor u de voornaamste beweegreden om gebruik te maken van een aankooptest voor seksueel overdraagbare ziektes?	Wat is voor u de voornaamste beweegreden om geen gebruik te maken van een aankooptest voor seksueel overdraagbare ziektes?
2021-12-14 15:50:19	Limburg	Het kweken en afmesten van schapenlammeren	Schaap	Nee	25	18	Uitsluitend door de ram/bok (natuurlijke dekking)	2	aangekocht	Ja	Ja	Nee	Nee			Ja	Ja	Verbeteren van de gezondheidsstatus van het bedrijf door het verlagen van de infectiedruk	De kostprijs
2021-12-14 16:00:21	West-Vlaanderen	Het kweken van schapen bestemd voor de fok	Schaap	Nee	75	65	Door de ram/bok (natuurlijke dekking) en via kunstmatige inseminatie	5	aangekocht, geboren op uw bedrijf	Ja	Ja	Nee	Ja	Ja	Nee	Ja	Nee	Meer informatie verkrijgen over de gezondheidsstatus van aangekochte dieren	De kostprijs
2021-12-14 18:55:18	Oost-Vlaanderen	Het kweken van schapen bestemd voor de fok	Schaap	Nee	80	65	Uitsluitend door de ram/bok (natuurlijke dekking)	6	aangekocht, geboren op uw bedrijf	Ja	Ja	Nee	Ja	Ja	Nee	Ja	Nee	Behouden van een ziektevrije bedrijfsstatus	Onzekerheid over het doorgaan van de verkoop
2021-12-14 20:46:05	Oost-Vlaanderen	Productie van geitenmelk, Het kweken en afmesten van geitenlammeren, Het kweken van geiten bestemd voor de fok	Geit	Ja	85	50	Uitsluitend door de ram/bok (natuurlijke dekking)	1	aangekocht	Ja	Ja	Nee	Nee			Nee	Nee	Verbeteren van de gezondheidsstatus van het bedrijf door het verlagen van de infectiedruk	De kostprijs
2021-12-14 21:47:22	Antwerpen	Productie van geitenmelk	Geit	Ja	750	750	Door de ram/bok (natuurlijke dekking) en via kunstmatige inseminatie	8	geboren op uw bedrijf				Nee			Ja	Ja	Meer informatie verkrijgen over de gezondheidsstatus van aangekochte dieren	altijd gebruiken
2021-12-14 21:49:59	Oost-Vlaanderen	Het kweken van schapen bestemd voor de fok	Schaap	Nee	46	38	Uitsluitend door de ram/bok (natuurlijke dekking)	8	aangekocht, geleend, geboren op uw bedrijf	Nee	Ja	Nee	Ja	Nee	Nee	Ja	Nee	Meer informatie verkrijgen over de gezondheidsstatus van aangekochte dieren	De kostprijs
2021-12-15 15:01:23	West-Vlaanderen	Productie van geitenmelk, Het kweken van geiten bestemd voor de fok	Geit	Ja	400	400	Uitsluitend door de ram/bok (natuurlijke dekking)	14	aangekocht, geboren op uw bedrijf	Ja	Ja	Ja	Nee			Ja	Ja	Verbeteren van de gezondheidsstatus van het bedrijf door het verlagen van de infectiedruk	gevolgen door Favv
2021-12-16 14:40:25	Oost-Vlaanderen	Productie van geitenmelk, Het kweken en afmesten van geitenlammeren, Het kweken van geiten bestemd voor de fok	Geit	Ja	900	890	Door de ram/bok (natuurlijke dekking) en via kunstmatige inseminatie	10	geboren op uw bedrijf				Nee			Ja	Ja	Meer informatie verkrijgen over de gezondheidsstatus van aangekochte dieren	onbekendheid van ziektes
2021-12-16 15:06:24	Antwerpen	Productie van geitenmelk	Geit	Ja	800	795	Uitsluitend door de ram/bok (natuurlijke dekking)	5	aangekocht	Ja	Ja	Ja	Nee			Ja	Ja	Behouden van een ziektevrije bedrijfsstatus	De kostprijs
2021-12-16 15:30:02	Limburg	Productie van geitenmelk, Het kweken en afmesten van geitenlammeren	Geit	Ja	400	350	Uitsluitend door de ram/bok (natuurlijke dekking)	10	aangekocht, geboren op uw bedrijf	Ja	Nee	Ja	Nee			Ja	Ja	Verbeteren van de gezondheidsstatus van het bedrijf door het verlagen van de infectiedruk	bestaat die dan?
2021-12-16 16:06:18	Antwerpen	Productie van geitenmelk, Het kweken en afmesten van geitenlammeren, Het kweken van geiten bestemd voor de fok	Geit	Ja	1450	1300	Uitsluitend door de ram/bok (natuurlijke dekking)	19	aangekocht	Ja	Ja	Ja	Nee			Nee	Ja	Behouden van een ziektevrije bedrijfsstatus	geen
2021-12-16 16:54:53	Antwerpen	Productie van geitenmelk	Geit	Ja	1800	1600	Uitsluitend door de ram/bok (natuurlijke dekking)	30	aangekocht	Ja	Ja	Nee	Nee			Nee	Nee	Verbeteren van de gezondheidsstatus van het bedrijf door het verlagen van de infectiedruk	De kostprijs
2021-12-16 19:22:15	Limburg	Productie van geitenmelk, Het kweken en afmesten van geitenlammeren, Het kweken van geiten bestemd voor de fok	Geit	Ja	220	160	Uitsluitend door de ram/bok (natuurlijke dekking)	1	aangekocht, geboren op uw bedrijf	Ja	Ja	Nee	Nee			Ja	Nee	Verbeteren van de gezondheidsstatus van het bedrijf door het verlagen van de infectiedruk	De kostprijs
2021-12-16 21:47:25	Oost-Vlaanderen	Productie van geitenmelk, Het kweken van geiten bestemd voor de fok	Geit	Ja	1820	1740	Uitsluitend door de ram/bok (natuurlijke dekking)	23	aangekocht, geboren op uw bedrijf	Ja	Ja	Ja	Nee	Ja	Ja	Ja	Ja	Behouden van een ziektevrije bedrijfsstatus	De kostprijs
2021-12-16 22:03:40	Oost-Vlaanderen	Productie van geitenmelk	Geit	Ja	1035	980	Uitsluitend door de ram/bok (natuurlijke dekking)	20	aangekocht	Ja	Ja	Nee	Nee			Ja	Ja	Behouden van een ziektevrije bedrijfsstatus	De kostprijs
2021-12-16 22:23:53	Oost-Vlaanderen	Het kweken van schapen bestemd voor de fok	Schaap	Nee	14	13	Uitsluitend door de ram/bok (natuurlijke dekking)	1	aangekocht	Ja	Ja	Nee	Nee			Ja	Ja	Behouden van een ziektevrije bedrijfsstatus	De kostprijs
2021-12-16 22:50:46	Antwerpen	Productie van geitenmelk, Het kweken van geiten bestemd voor de fok	Geit	Ja	2000	1950	Door de ram/bok (natuurlijke dekking) en via kunstmatige inseminatie	50	geboren op uw bedrijf				Nee			Ja	Ja	Behouden van een ziektevrije bedrijfsstatus	Geen
2021-12-17 08:23:32	Vlaams-Brabant	Het kweken en afmesten van schapenlammeren, Het kweken van schapen bestemd voor de fok, Het kweken van geiten bestemd voor de fok	Gemengd	Nee	115	84	Uitsluitend door de ram/bok (natuurlijke dekking)	6	aangekocht, geboren op uw bedrijf	Ja	Ja	Ja	Nee			Nee	Ja	Verbeteren van de gezondheidsstatus van het bedrijf door het verlagen van de infectiedruk	gebrek aan informatie, heb geen idee van een aankoopprotocol bij schapen/geiten zoals ik dat wel ken bij runderen
2021-12-17 08:33:38	West-Vlaanderen	Het kweken en afmesten van schapenlammeren, Het kweken van schapen bestemd voor de fok	Schaap	Nee	43	40	Uitsluitend door de ram/bok (natuurlijke dekking)	3	aangekocht, geboren op uw bedrijf	Ja	Ja	Nee	Nee			Nee	Ja	Verbeteren van de gezondheidsstatus van het bedrijf door het verlagen van de infectiedruk	Geen
2021-12-17 08:42:54	Oost-Vlaanderen	Het kweken en afmesten van schapenlammeren, Het kweken van schapen bestemd voor de fok	Schaap	Nee	40	25	Uitsluitend door de ram/bok (natuurlijke dekking)	5	aangekocht, geboren op uw bedrijf	Nee	Nee	Ja	Ja	Ja	Ja	Ja	Ja	Behouden van een ziektevrije bedrijfsstatus	De kostprijs
2021-12-17 09:23:13	Limburg	Het kweken en afmesten van schapenlammeren	Schaap	Nee	8	7	Uitsluitend door de ram/bok (natuurlijke dekking)	1	aangekocht	Nee	Nee	Nee	Nee			Ja	Nee	Meer informatie verkrijgen over de gezondheidsstatus van aangekochte dieren	De kostprijs
2021-12-17 13:10:42	Oost-Vlaanderen	Het kweken en afmesten van schapenlammeren, Het kweken van schapen bestemd voor de fok	Schaap	Nee	75	70	Uitsluitend door de ram/bok (natuurlijke dekking)	5	aangekocht, geboren op uw bedrijf	Ja	Ja	Nee	Ja	Ja	Nee	Nee	Nee	geen vragende partij	De kostprijs
2021-12-17 14:05:05	West-Vlaanderen	Het kweken en afmesten van schapenlammeren, Het kweken van schapen bestemd voor de fok	Schaap	Nee	12	10	Uitsluitend door de ram/bok (natuurlijke dekking)	2	aangekocht	Nee	Nee	Nee	Nee			Ja	Ja	Behouden van een ziektevrije bedrijfsstatus	De kostprijs
2021-12-17 15:19:10	Oost-Vlaanderen	Het kweken en afmesten van schapenlammeren	Schaap	Nee	5	4	Uitsluitend door de ram/bok (natuurlijke dekking)	1	aangekocht, geleend	Nee	Nee	Nee	Nee			Ja	Ja	Meer informatie verkrijgen over de gezondheidsstatus van aangekochte dieren	we starten nog maar op
2021-12-17 15:28:01	Oost-Vlaanderen	Productie van schapenmelk, Productie van geitenmelk, Het kweken en afmesten van schapenlammeren, Het kweken en afmesten van geitenlammeren, Het kweken van schapen bestemd voor de fok, Het kweken van geiten bestemd voor de fok	Gemengd	Ja	160	121	Uitsluitend door de ram/bok (natuurlijke dekking)	5	aangekocht, geboren op uw bedrijf	Ja	Nee	Nee	Nee			Ja	Nee	ik informeer me vooraf over het bedrijf en de gemiddelde ouderdom van de vrouwelijke dieren op de melkstand, dat geeft een duidelijk beeld van een lange termijn visie, een onderzoek is een momentopname met 75% zekerheid dat het verkregen resultaat ook juist is. 25% is dus onzeker. Dit kan ook bij vermeende Q koorts positieve resultaten en dus is het feit dat meerdere oudere dieren nog moeiteloos …	een onbekend bedrijf en een voor mij onbekende bedrijfsleider en de aard van de bedrijfsvoering, zal dit eerder met 99% vermijden
2021-12-17 21:11:28	West-Vlaanderen	Het kweken en afmesten van schapenlammeren	Schaap	Nee	100	55	Uitsluitend door de ram/bok (natuurlijke dekking)	3	aangekocht	Nee	Nee	Nee	Nee			Ja	Ja	Meer informatie verkrijgen over de gezondheidsstatus van aangekochte dieren	kostprijs is ons niet bekend
2021-12-17 21:50:30	West-Vlaanderen	Het kweken van schapen bestemd voor de fok	Schaap	Nee	6	4	Uitsluitend door de ram/bok (natuurlijke dekking)	1	aangekocht	Nee	Ja	Nee	Nee			Ja	Ja	Behouden van een ziektevrije bedrijfsstatus	Onzekerheid over het doorgaan van de verkoop
2021-12-18 09:45:21	Vlaams-Brabant	Het kweken en afmesten van schapenlammeren, Het kweken van schapen bestemd voor de fok	Schaap	Nee	8	7	Uitsluitend door de ram/bok (natuurlijke dekking)	1	aangekocht	Nee	Ja	Nee	Nee			Nee	Nee	Behouden van een ziektevrije bedrijfsstatus	De kostprijs
2021-12-18 16:26:01	West-Vlaanderen	Productie van geitenmelk, Het kweken en afmesten van geitenlammeren	Geit	Ja	1400	1250	Door de ram/bok (natuurlijke dekking) en via kunstmatige inseminatie	15	geboren op uw bedrijf				Nee			Ja	Ja	Behouden van een ziektevrije bedrijfsstatus	betrouwbaarheid test
2021-12-19 15:38:18	Oost-Vlaanderen	Het kweken en afmesten van schapenlammeren, Het kweken van schapen bestemd voor de fok	Schaap	Nee	29	28	Uitsluitend door de ram/bok (natuurlijke dekking)	1	aangekocht	Nee	Nee	Nee	Nee			Ja	Nee	Meer informatie verkrijgen over de gezondheidsstatus van aangekochte dieren	niet op de hoogte dat een dergelijke test bestaat
2021-12-19 17:17:20	Vlaams-Brabant	Het kweken en afmesten van schapenlammeren, Het kweken van schapen bestemd voor de fok	Schaap	Nee	50	45	Uitsluitend door de ram/bok (natuurlijke dekking)	5	aangekocht	Ja	Ja	Ja	Nee			Nee	Ja	Meer informatie verkrijgen over de gezondheidsstatus van aangekochte dieren	De kostprijs
2021-12-19 21:09:34	West-Vlaanderen	Het kweken en afmesten van schapenlammeren, Het kweken van schapen bestemd voor de fok	Schaap	Nee	80	50	Door de ram/bok (natuurlijke dekking) en via kunstmatige inseminatie	5	aangekocht, geboren op uw bedrijf	Nee	Ja	Ja	Ja	Ja	Ja	Ja	Ja	Behouden van een ziektevrije bedrijfsstatus	De kostprijs
2021-12-20 15:04:51	Oost-Vlaanderen	Productie van geitenmelk	Gemengd	Ja	22	22	Uitsluitend door de ram/bok (natuurlijke dekking)	1	aangekocht	Ja	Ja	Ja	Nee			Ja	Ja	Verbeteren van de gezondheidsstatus van het bedrijf door het verlagen van de infectiedruk	Onzekerheid over het doorgaan van de verkoop
2021-12-20 15:37:34	Antwerpen	Productie van geitenmelk	Geit	Ja	610	600	Uitsluitend door de ram/bok (natuurlijke dekking)	10	aangekocht, geboren op uw bedrijf	Ja	Ja	Nee	Nee			Nee	Nee	Verbeteren van de gezondheidsstatus van het bedrijf door het verlagen van de infectiedruk	nog niet overwogen
2021-12-22 02:01:07	Vlaams-Brabant	Het kweken en afmesten van schapenlammeren	Schaap	Nee	70	63	Uitsluitend door de ram/bok (natuurlijke dekking)	5	aangekocht	Nee	Nee	Nee	Nee			Ja	Nee	Behouden van een ziektevrije bedrijfsstatus	De kostprijs
2021-12-22 15:34:30	Oost-Vlaanderen	Het kweken en afmesten van schapenlammeren, Het kweken van schapen bestemd voor de fok	Schaap	Nee	14	10	Uitsluitend door de ram/bok (natuurlijke dekking)	3	aangekocht, geleend	Nee	Nee	Ja	Ja	Nee	Nee	Ja	Ja	Verbeteren van de gezondheidsstatus van het bedrijf door het verlagen van de infectiedruk	De kostprijs
2021-12-23 08:37:06	Vlaams-Brabant	Productie van schapenmelk, Het kweken en afmesten van schapenlammeren, Het kweken van schapen bestemd voor de fok	Schaap	Ja	130	105	Uitsluitend door de ram/bok (natuurlijke dekking)	2	aangekocht	Ja	Ja	Nee	Nee			Nee	Ja	Behouden van een ziektevrije bedrijfsstatus	De kostprijs
2022-01-04 14:46:10	Antwerpen	Het kweken en afmesten van schapenlammeren, Het kweken van schapen bestemd voor de fok	Schaap	Nee	9	8	Uitsluitend door de ram/bok (natuurlijke dekking)	1	aangekocht	Nee	Ja	Nee	Nee			Ja	Ja	Verbeteren van de gezondheidsstatus van het bedrijf door het verlagen van de infectiedruk	De kostprijs
2022-01-10 11:48:18	Limburg	Het kweken van schapen bestemd voor de fok	Schaap	Nee	22	15	Uitsluitend door de ram/bok (natuurlijke dekking)	4	aangekocht	Ja	Ja	Nee	Ja	Ja	Nee	Ja	Ja	Behouden van een ziektevrije bedrijfsstatus	geen
2022-01-10 11:55:53	Vlaams-Brabant	Het kweken en afmesten van schapenlammeren, Het kweken van schapen bestemd voor de fok	Schaap	Nee	5	4	Uitsluitend door de ram/bok (natuurlijke dekking)	1	aangekocht	Ja	Ja	Nee	Nee			Ja	Ja	Behouden van een ziektevrije bedrijfsstatus	gebrek aan kennis ivm de te screenen ziektes
2022-01-10 12:14:38	Limburg	Het kweken van schapen bestemd voor de fok	Schaap	Nee	5	4	Uitsluitend door de ram/bok (natuurlijke dekking)	1	aangekocht	Ja	Ja	Ja	Ja	Ja	Nee	Ja	Ja	Behouden van een ziektevrije bedrijfsstatus	De kostprijs
2022-01-10 12:49:43	Antwerpen	Het kweken van schapen bestemd voor de fok	Schaap	Nee	10	8	Uitsluitend door de ram/bok (natuurlijke dekking)	1	aangekocht	Ja	Nee	Nee	Nee	Nee	Nee	Ja	Ja	Verbeteren van de gezondheidsstatus van het bedrijf door het verlagen van de infectiedruk	De kostprijs
2022-01-10 13:09:22	West-Vlaanderen	Het kweken en afmesten van schapenlammeren	Schaap	Nee	10	9	Uitsluitend door de ram/bok (natuurlijke dekking)	1	aangekocht	Ja	Ja	Nee	Nee			Nee	Ja	Behouden van een ziektevrije bedrijfsstatus	ik wist niet dat dit bestond; ik houd mijn ram vele jaren
2022-01-10 14:57:06	Antwerpen	Het kweken van schapen bestemd voor de fok	Schaap	Nee	55	31	Uitsluitend door de ram/bok (natuurlijke dekking)	7	aangekocht, geboren op uw bedrijf	Ja	Ja	Ja	Ja	Ja	Ja	Ja	Ja	Wij vaccineren enkel voor Q koorts omdat we dit nodig hebben voor de wedstrijden in Nederland	Ik heb nog nooit gehoord dat hier testen voor bestonden
2022-01-10 15:33:55	West-Vlaanderen	Het kweken en afmesten van schapenlammeren	Schaap	Nee	22	20	Uitsluitend door de ram/bok (natuurlijke dekking)	2	aangekocht	Ja	Ja	Nee	Nee			Ja	Nee	Behouden van een ziektevrije bedrijfsstatus	Gekende afkomst en bedrijfsstatuut
2022-01-10 17:38:40	Limburg	Het kweken en afmesten van schapenlammeren, Het kweken van schapen bestemd voor de fok	Schaap	Nee	33	26	Uitsluitend door de ram/bok (natuurlijke dekking)	7	aangekocht, geleend, geboren op uw bedrijf	Ja	Nee	Ja	Nee			Nee	Nee	Behouden van een ziektevrije bedrijfsstatus	De kostprijs
2022-01-10 18:32:25	Antwerpen	Het kweken van schapen bestemd voor de fok	Schaap	Nee	28	20	Uitsluitend door de ram/bok (natuurlijke dekking)	2	aangekocht	Ja	Ja	Nee	Nee			Ja	Nee	Behouden van een ziektevrije bedrijfsstatus	geen nood aan
2022-01-10 18:49:02	Limburg	Het kweken van schapen bestemd voor de fok	Schaap	Nee	10	9	Uitsluitend door de ram/bok (natuurlijke dekking)	1	aangekocht	Ja	Nee	Nee	Nee			Nee	Nee	Meer informatie verkrijgen over de gezondheidsstatus van aangekochte dieren	De kostprijs
2022-01-10 19:26:29	Vlaams-Brabant	Het kweken en afmesten van schapenlammeren, Het kweken van schapen bestemd voor de fok	Schaap	Nee	14	12	Uitsluitend door de ram/bok (natuurlijke dekking)	2	aangekocht	Ja	Ja	Nee	Nee			Ja	Ja	Behouden van een ziektevrije bedrijfsstatus	De kostprijs
2022-01-10 19:53:59	Oost-Vlaanderen	Het kweken van schapen bestemd voor de fok	Schaap	Nee	14	13	Uitsluitend door de ram/bok (natuurlijke dekking)	1	aangekocht	Ja	Ja	Nee	Nee			Ja	Ja	Behouden van een ziektevrije bedrijfsstatus	De kostprijs
2022-01-10 20:03:50	Antwerpen	Het kweken en afmesten van schapenlammeren	Schaap	Nee	53	52	Uitsluitend door de ram/bok (natuurlijke dekking)	1	aangekocht, geboren op uw bedrijf	Ja	Nee	Nee	Nee			Nee	Nee	Behouden van een ziektevrije bedrijfsstatus	De kostprijs
2022-01-11 02:27:38	Oost-Vlaanderen	Het kweken van schapen bestemd voor de fok	Schaap	Nee	35	30	Uitsluitend door de ram/bok (natuurlijke dekking)	3	aangekocht, geboren op uw bedrijf	Ja	Ja	Nee	Nee			Ja	Nee	Behouden van een ziektevrije bedrijfsstatus	De kostprijs
2022-01-11 11:12:43	Limburg	Het kweken en afmesten van schapenlammeren, Het kweken van schapen bestemd voor de fok	Schaap	Nee	12	7	Uitsluitend door de ram/bok (natuurlijke dekking)	0	aangekocht	Ja	Ja	Ja	Nee	Ja	Ja	Ja	Ja	Behouden van een ziektevrije bedrijfsstatus	Koop alleen bij geättestteerde bedrijven
2022-01-11 12:14:18	Oost-Vlaanderen	Het kweken van schapen bestemd voor de fok	Schaap	Nee	10	8	Uitsluitend door de ram/bok (natuurlijke dekking)	0	geleend	Ja	Nee	Nee	Nee			Nee	Ja	Behouden van een ziektevrije bedrijfsstatus	De kostprijs
2022-01-11 15:02:09	Vlaams-Brabant	Het kweken en afmesten van schapenlammeren, Het kweken van schapen bestemd voor de fok	Schaap	Nee	44	40	Uitsluitend door de ram/bok (natuurlijke dekking)	2	aangekocht, geboren op uw bedrijf	Ja	Ja	Nee	Nee			Ja	Nee	Behouden van een ziektevrije bedrijfsstatus	ik ben voor 95 o/o overtuig dat de rammen komen gezonde bedrijven , die ik betrouw ( stamboekbedrijven die met zorg omgaan met hun fokmateriaal )
2022-01-11 16:21:30	West-Vlaanderen	Het kweken en afmesten van schapenlammeren, Het kweken van schapen bestemd voor de fok	Schaap	Nee	20	13	Uitsluitend door de ram/bok (natuurlijke dekking)	3	aangekocht, geboren op uw bedrijf	Ja	Ja	Nee	Nee			Nee	Nee	Meer informatie verkrijgen over de gezondheidsstatus van aangekochte dieren	Ongemak van testen/handling van het dier
2022-01-11 19:15:36	Limburg	Het kweken van schapen bestemd voor de fok	Schaap	Nee	18	12	Uitsluitend door de ram/bok (natuurlijke dekking)	2	geboren op uw bedrijf	Ja	Nee	Nee	Nee			Ja	Ja	Behouden van een ziektevrije bedrijfsstatus	De kostprijs
2022-01-12 08:42:16	West-Vlaanderen	Het kweken en afmesten van schapenlammeren, Het kweken van schapen bestemd voor de fok	Schaap	Nee	12	8	Uitsluitend door de ram/bok (natuurlijke dekking)	2	aangekocht	Nee	Ja	Nee	Nee			Ja	Nee	Meer informatie verkrijgen over de gezondheidsstatus van aangekochte dieren	De kostprijs
2022-01-12 12:29:34	Limburg	Het kweken en afmesten van schapenlammeren, Het kweken van schapen bestemd voor de fok	Schaap	Nee	23	20	Uitsluitend door de ram/bok (natuurlijke dekking)	3	aangekocht, geleend, geboren op uw bedrijf	Ja	Ja	Ja	Ja	Ja	Ja	Ja	Nee	Verbeteren van de gezondheidsstatus van het bedrijf door het verlagen van de infectiedruk	De kostprijs
2022-01-19 22:04:05	Antwerpen	Het kweken van schapen bestemd voor de fok	Schaap	Nee	10	9	Uitsluitend door de ram/bok (natuurlijke dekking)	1	aangekocht	Ja	Ja	Ja	Nee			Ja	Ja	Behouden van een ziektevrije bedrijfsstatus	geen
2022-02-14 18:16:52	Oost-Vlaanderen	Het kweken van schapen bestemd voor de fok	Schaap	Nee	8	7	Uitsluitend door de ram/bok (natuurlijke dekking)	1	aangekocht	Nee	Nee	Ja	Nee			Ja	Ja	Behouden van een ziektevrije bedrijfsstatus	De kostprijs
2022-02-24 11:29:35	Antwerpen	Het kweken en afmesten van schapenlammeren	Schaap	Nee	130	113	Uitsluitend door de ram/bok (natuurlijke dekking)	5	aangekocht	Ja	Ja	Nee	Nee			Ja	Nee	Behouden van een ziektevrije bedrijfsstatus	De kostprijs
2021-12-10 09:36:56	Henegouwen	La production et l’engraissement d’agneaux, L’élevage d’ ovins destinés à la reproduction	Schaap	Nee	43	42	Exclusivement par le bélier/bouc (saillie naturelle)	1	achetés	Non	Non	Non	Non			Non	Non	Maintenir un statut “indemne de maladie”	Je n'y avais jamais pensé
2021-12-10 09:49:54	Luik	La production de lait de chèvre	Geit	Ja	310	210	Exclusivement par le bélier/bouc (saillie naturelle)	6	achetés				Non			Oui	Oui	Maintenir un statut “indemne de maladie”	on achete que des boucs avec le statut plus haut. CL CAEV
2021-12-10 09:51:44	Namen	L’élevage d’ ovins destinés à la reproduction	Schaap	Nee	80	50	Exclusivement par le bélier/bouc (saillie naturelle)	4	achetés, empruntés, nés dans votre exploitation	Oui	Oui	Non	Oui	Oui	Non	Oui	Non	Améliorer le statut sanitaire de l’exploitation en diminuant la pression infectieuse	Le coût
2021-12-10 09:52:24	Luxemburg	L’élevage d’ ovins destinés à la reproduction	Schaap	Nee	14	12	Exclusivement par le bélier/bouc (saillie naturelle)	2	achetés, nés dans votre exploitation	Oui	Non	Non	Non			Oui	Oui	Obtenir plus d’informations sur le statut sanitaire des animaux achetés	Le coût
2021-12-10 10:05:24	Namen	La production et l’engraissement d’agneaux, L’élevage d’ ovins destinés à la reproduction	Schaap	Nee	11	6	Exclusivement par le bélier/bouc (saillie naturelle)	1	achetés	Oui	Non	Non	Non	Oui	Non	Non	Oui	Obtenir plus d’informations sur le statut sanitaire des animaux achetés	Le coût
2021-12-10 10:09:03	Namen	La production et l’engraissement d’agneaux	Schaap	Nee	38	37	Exclusivement par le bélier/bouc (saillie naturelle)	1	achetés	Non	Non	Non	Non			Oui	Oui	Améliorer le statut sanitaire de l’exploitation en diminuant la pression infectieuse	coût et complications mais ce serait mieux, avoir accord du vendeur
2021-12-10 10:35:35	Henegouwen	L’élevage de caprins destinés à la reproduction	Geit	Nee	11	8	Exclusivement par le bélier/bouc (saillie naturelle)	1	achetés, empruntés, nés dans votre exploitation	Non	Non	Oui	Oui	Oui	Non	Non	Oui	Maintenir un statut “indemne de maladie”	Le coût
2021-12-10 10:36:44	Luxemburg	L’élevage d’ ovins destinés à la reproduction	Schaap	Nee	13	12	Exclusivement par le bélier/bouc (saillie naturelle)	1	achetés	Non	Non	Non	Oui	Non	Non	Non	Oui	Maintenir un statut “indemne de maladie”	Le coût
2021-12-10 10:44:10	Namen	La production et l’engraissement d’agneaux, L’élevage d’ ovins destinés à la reproduction	Schaap	Nee	350	350	Exclusivement par le bélier/bouc (saillie naturelle)	11	achetés	Oui	Oui	Non	Non			Oui	Oui	Obtenir plus d’informations sur le statut sanitaire des animaux achetés	Le coût
2021-12-10 11:05:17	Luik	La production et l’engraissement d’agneaux	Schaap	Nee	15	12	Exclusivement par le bélier/bouc (saillie naturelle)	1	achetés	Oui	Oui	Non	Non			Oui	Oui	Améliorer le statut sanitaire de l’exploitation en diminuant la pression infectieuse	Le coût
2021-12-10 11:18:27	Luik	La production et l’engraissement d’agneaux	Schaap	Nee	17	11	Exclusivement par le bélier/bouc (saillie naturelle)	1	achetés, empruntés	Oui	Non	Oui	Non			Oui	Non	Obtenir plus d’informations sur le statut sanitaire des animaux achetés	Ce n'est pas encore à l'ordre du jour .
2021-12-10 11:55:08	Namen	La production et l’engraissement d’agneaux	Schaap	Nee	86	70	Exclusivement par le bélier/bouc (saillie naturelle)	3	achetés	Oui	Oui	Non	Non			Oui	Oui	Améliorer le statut sanitaire de l’exploitation en diminuant la pression infectieuse	Le coût
2021-12-10 12:28:40	Luik	La production et l’engraissement d’agneaux, La production et l’engraissement de chevreaux, L’élevage d’ ovins destinés à la reproduction, L’élevage de caprins destinés à la reproduction	Gemengd	Nee	40	34	Exclusivement par le bélier/bouc (saillie naturelle)	6	achetés	Non	Non	Non	Oui	Non	Non	Non	Oui	Obtenir plus d’informations sur le statut sanitaire des animaux achetés	Coût et obligation de faire appel au vétérinaire
2021-12-10 12:37:12	Luxemburg	La production et l’engraissement d’agneaux, L’élevage d’ ovins destinés à la reproduction	Schaap	Nee	10	9	Exclusivement par le bélier/bouc (saillie naturelle)	1	achetés	Non	Non	Non	Oui	Non	Non	Non	Oui	Maintenir un statut “indemne de maladie”	Le coût
2021-12-10 12:40:46	Namen	La production et l’engraissement d’agneaux, L’élevage d’ ovins destinés à la reproduction	Schaap	Nee	110	60	Exclusivement par le bélier/bouc (saillie naturelle)	11	achetés, empruntés, nés dans votre exploitation	Oui	Oui	Oui	Non			Oui	Oui	Maintenir un statut “indemne de maladie”	la méconnaissance du kit achat ovin?
2021-12-10 13:20:57	Henegouwen	La production et l’engraissement d’agneaux	Schaap	Nee	6	5	Exclusivement par le bélier/bouc (saillie naturelle)	1	achetés	Oui	Oui	Non	Non			Non	Oui	Maintenir un statut “indemne de maladie”	L’incertitude sur la continuation de la vente
2021-12-10 13:56:00	Luik	La production et l’engraissement d’agneaux, L’élevage d’ ovins destinés à la reproduction	Schaap	Nee	21	20	Exclusivement par le bélier/bouc (saillie naturelle)	1	achetés	Non	Non	Non	Non			Non	Non	Maintenir un statut “indemne de maladie”	Le coût
2021-12-10 13:56:55	Luxemburg	L’élevage d’ ovins destinés à la reproduction	Schaap	Nee	30	28	Exclusivement par le bélier/bouc (saillie naturelle)	2	achetés, empruntés	Oui	Non	Non	Oui	Non	Non	Oui	Oui	Obtenir plus d’informations sur le statut sanitaire des animaux achetés	L’incertitude sur la continuation de la vente
2021-12-10 16:17:06	Namen	La production et l’engraissement d’agneaux	Schaap	Nee	35	28	Exclusivement par le bélier/bouc (saillie naturelle)	1	achetés, nés dans votre exploitation	Non	Non	Non	Non			Non	Oui	Améliorer le statut sanitaire de l’exploitation en diminuant la pression infectieuse	Le coût
2021-12-10 17:36:44	Namen	L’élevage d’ ovins destinés à la reproduction	Schaap	Nee	24	21	Exclusivement par le bélier/bouc (saillie naturelle)	1	achetés	Non	Non	Non	Oui	Non	Non	Oui	Non	Obtenir plus d’informations sur le statut sanitaire des animaux achetés	Le coût
2021-12-10 17:58:57	Henegouwen	La production de lait de chèvre	Geit	Ja	84	80	Exclusivement par le bélier/bouc (saillie naturelle)	4	achetés	Oui	Oui	Oui	Oui	Oui	Non	Non	Oui	Maintenir un statut “indemne de maladie”	comment m'en procurer
2021-12-10 18:58:40	Namen	L’élevage d’ ovins destinés à la reproduction	Schaap	Nee	8	7	Exclusivement par le bélier/bouc (saillie naturelle)	1	achetés	Oui	Oui	Oui	Non			Non	Oui	Maintenir un statut “indemne de maladie”	L’incertitude sur la continuation de la vente
2021-12-10 21:32:15	Luxemburg	La production et l’engraissement d’agneaux	Schaap	Nee	340	290	Exclusivement par le bélier/bouc (saillie naturelle)	9	achetés	Oui	Non	Non	Non	Non		Non	Non	Améliorer le statut sanitaire de l’exploitation en diminuant la pression infectieuse	Le coût
2021-12-10 22:10:04	Luik	La production et l’engraissement d’agneaux, L’élevage d’ ovins destinés à la reproduction	Schaap	Nee	13	10	Exclusivement par le bélier/bouc (saillie naturelle)	1	achetés, empruntés, nés dans votre exploitation	Oui	Non	Non	Oui	Oui	Non	Non	Oui	Maintenir un statut “indemne de maladie”	Le coût
2021-12-11 08:03:54	Henegouwen	La production et l’engraissement d’agneaux	Schaap	Nee	115	70	Exclusivement par le bélier/bouc (saillie naturelle)	2	achetés, nés dans votre exploitation	Non	Non	Non	Non			Oui	Oui	Maintenir un statut “indemne de maladie”	pas été sensibilisé à ce stade
2021-12-12 11:58:08	Luxemburg	La production et l’engraissement d’agneaux, L’élevage d’ ovins destinés à la reproduction, L’élevage de caprins destinés à la reproduction	Gemengd	Nee	100	70	Exclusivement par le bélier/bouc (saillie naturelle)	5	achetés	Non	Non	Non	Non			Non	Oui	Améliorer le statut sanitaire de l’exploitation en diminuant la pression infectieuse	Le coût
2021-12-12 21:11:05	Namen	La production et l’engraissement d’agneaux, L’élevage d’ ovins destinés à la reproduction	Schaap	Nee	25	24	Exclusivement par le bélier/bouc (saillie naturelle)	1	achetés	Non	Non	Non	Oui	Non	Non	Oui	Oui	Obtenir plus d’informations sur le statut sanitaire des animaux achetés	Le coût
2021-12-13 10:55:44	Luxemburg	La production et l’engraissement d’agneaux	Schaap	Nee	80	35	Exclusivement par le bélier/bouc (saillie naturelle)	2	achetés	Non	Non	Non	Non			Oui	Oui	Améliorer le statut sanitaire de l’exploitation en diminuant la pression infectieuse	Le coût
2021-12-13 13:30:03	Luxemburg	La production de lait de chèvre, La production et l’engraissement de chevreaux, L’élevage de caprins destinés à la reproduction	Geit	Ja	50	32	Exclusivement par le bélier/bouc (saillie naturelle)	2	achetés, nés dans votre exploitation	Non	Non	Non	Non			Non	Non	Obtenir plus d’informations sur le statut sanitaire des animaux achetés	L’incertitude sur la continuation de la vente
2021-12-14 22:53:05	Luxemburg	La production et l’engraissement d’agneaux	Schaap	Nee	180	168	Exclusivement par le bélier/bouc (saillie naturelle)	10	achetés, nés dans votre exploitation	Non	Non	Non	Oui	Non	Non	Non	Oui	Obtenir plus d’informations sur le statut sanitaire des animaux achetés	Le coût
2021-12-15 06:54:20	Luik	La production et l’engraissement d’agneaux	Schaap	Nee	30	29	Exclusivement par le bélier/bouc (saillie naturelle)	1	achetés, nés dans votre exploitation	Non	Non	Non	Oui	Non	Non	Non	Oui	Obtenir plus d’informations sur le statut sanitaire des animaux achetés	Le coût
2021-12-16 11:19:04	Namen	La production et l’engraissement d’agneaux, L’élevage d’ ovins destinés à la reproduction	Schaap	Nee	7	6	Exclusivement par le bélier/bouc (saillie naturelle)	1	achetés	Non	Non	Non	Non			Oui	Oui	Maintenir un statut “indemne de maladie”	Le coût
2021-12-16 12:52:00	Luik	La production et l’engraissement d’agneaux, L’élevage d’ ovins destinés à la reproduction	Schaap	Nee	93	84	Exclusivement par le bélier/bouc (saillie naturelle)	2	achetés	Oui	Non	Non	Non			Non	Oui	Obtenir plus d’informations sur le statut sanitaire des animaux achetés	Le coût
2021-12-16 15:19:07	Henegouwen	La production et l’engraissement d’agneaux, L’élevage d’ ovins destinés à la reproduction	Schaap	Nee	28	20	Exclusivement par le bélier/bouc (saillie naturelle)	1	achetés	Non	Non	Non	Non			Oui	Oui	Améliorer le statut sanitaire de l’exploitation en diminuant la pression infectieuse	Le coût
2021-12-16 18:47:23	Namen	La production et l’engraissement d’agneaux, L’élevage d’ ovins destinés à la reproduction	Schaap	Nee	200	180	Exclusivement par le bélier/bouc (saillie naturelle)	6	achetés, nés dans votre exploitation	Oui	Oui	Non	Non			Non	Oui	Améliorer le statut sanitaire de l’exploitation en diminuant la pression infectieuse	Le coût
2021-12-16 19:36:37	Luxemburg	La production et l’engraissement d’agneaux, L’élevage d’ ovins destinés à la reproduction	Schaap	Nee	90	62	Exclusivement par le bélier/bouc (saillie naturelle)	4	achetés, nés dans votre exploitation	Oui	Oui	Non	Non			Non	Oui	Maintenir un statut “indemne de maladie”	achat des reproducteurs dans des élevages sains et connus
2021-12-16 21:10:02	Luxemburg	La production et l’engraissement d’agneaux	Schaap	Nee	250	175	Exclusivement par le bélier/bouc (saillie naturelle)	7	achetés	Oui	Non	Non	Non			Oui	Oui	Améliorer le statut sanitaire de l’exploitation en diminuant la pression infectieuse	Le coût
2021-12-16 22:36:40	Luxemburg	La production et l’engraissement d’agneaux, L’élevage d’ ovins destinés à la reproduction	Schaap	Nee	100	65	Exclusivement par le bélier/bouc (saillie naturelle)	5	achetés, empruntés, nés dans votre exploitation	Oui	Oui	Non	Non			Non	Oui	Maintenir un statut “indemne de maladie”	Le coût
2021-12-17 08:10:30	Namen	L’élevage d’ ovins destinés à la reproduction	Schaap	Nee	45	35	Exclusivement par le bélier/bouc (saillie naturelle)	5	achetés	Oui	Oui	Oui	Non			Oui	Oui	Améliorer le statut sanitaire de l’exploitation en diminuant la pression infectieuse	L’incertitude sur la continuation de la vente
2021-12-17 18:38:53	Henegouwen	La production et l’engraissement d’agneaux, L’élevage d’ ovins destinés à la reproduction	Schaap	Nee	30	20	Exclusivement par le bélier/bouc (saillie naturelle)	2	achetés	Oui	Oui	Non	Non			Oui	Oui	Obtenir plus d’informations sur le statut sanitaire des animaux achetés	Le coût
2021-12-24 08:46:45	Luxemburg	La production et l’engraissement d’agneaux, L’élevage d’ ovins destinés à la reproduction	Schaap	Nee	100	70	Exclusivement par le bélier/bouc (saillie naturelle)	2	achetés, empruntés, nés dans votre exploitation	Oui	Oui	Oui	Oui	Oui	Non	Oui	Oui	Obtenir plus d’informations sur le statut sanitaire des animaux achetés	Le coût
2021-12-24 22:10:34	Namen	La production et l’engraissement d’agneaux, L’élevage d’ ovins destinés à la reproduction	Schaap	Nee	11	6	Exclusivement par le bélier/bouc (saillie naturelle)	3	achetés, nés dans votre exploitation				Non			Non	Oui	Maintenir un statut “indemne de maladie”	Le coût
2021-12-27 12:50:46	Luxemburg	La production et l’engraissement d’agneaux	Schaap	Nee	82	37	Exclusivement par le bélier/bouc (saillie naturelle)	2	achetés	Non	Non	Non	Oui	Non	Non	Non	Non	Améliorer le statut sanitaire de l’exploitation en diminuant la pression infectieuse	Toujours devoir en faire plus pour ne rien en avoir en plus financièrement
2022-01-14 11:26:08	Henegouwen	La production de lait de brebis, La production de lait de chèvre, La production et l’engraissement d’agneaux, L’élevage d’ ovins destinés à la reproduction, L’élevage de caprins destinés à la reproduction	Gemengd	Ja	90	36	Exclusivement par le bélier/bouc (saillie naturelle)	2	achetés, nés dans votre exploitation	Non	Non	Oui	Non			Oui	Oui	Obtenir plus d’informations sur le statut sanitaire des animaux achetés	Ce qui me pose probleme est que si je l'achete et que il est positif, je dois le revendre. Pour moi c'est le vendeur qui doit d'office faire la prise de sang. Car normalement, tout le monde veux un troupeau correct
2022-01-14 12:11:43	Luik	L’élevage d’ ovins destinés à la reproduction	Schaap	Nee	18	7	Exclusivement par le bélier/bouc (saillie naturelle)	3	achetés, nés dans votre exploitation	Oui	Oui	Oui	Non			Oui	Oui	Maintenir un statut “indemne de maladie”	lorsque le test a ete fait par le vendeur
2022-01-14 19:09:22	Luxemburg	La production et l’engraissement d’agneaux	Schaap	Nee	380	320	Exclusivement par le bélier/bouc (saillie naturelle)	5	achetés	Non	Oui	Non	Non			Non	Oui	Maintenir un statut “indemne de maladie”	Je ne savais pas
2022-01-21 16:37:54	Luik	La production et l’engraissement d’agneaux, L’élevage d’ ovins destinés à la reproduction	Schaap	Nee	21	20	Exclusivement par le bélier/bouc (saillie naturelle)	1	achetés	Non	Non	Non	Non			Oui	Non	Maintenir un statut “indemne de maladie”	le surcroit de travail
2022-01-21 16:46:07	Luxemburg	La production de lait de chèvre, La production et l’engraissement d’agneaux	Gemengd	Ja	150	120	Exclusivement par le bélier/bouc (saillie naturelle)	5	achetés, nés dans votre exploitation	Oui	Non	Non	Oui	Oui	Non	Non	Non	Obtenir plus d’informations sur le statut sanitaire des animaux achetés	faible incidence par rapport à d'autres maladies (caev, paratuberculose) sur lesquelles la priorité est mise
2022-01-21 19:01:07	Luxemburg	La production de lait de chèvre	Geit	Ja	20	17	Exclusivement par le bélier/bouc (saillie naturelle)	2	achetés	Oui	Oui	Oui	Non			Non	Oui	Maintenir un statut “indemne de maladie”	Le coût
2022-01-22 08:44:42	Luxemburg	L’élevage d’ ovins destinés à la reproduction	Schaap	Nee	8	8	Exclusivement par le bélier/bouc (saillie naturelle)	1	empruntés	Non	Non	Non	Non			Non	Oui	Maintenir un statut “indemne de maladie”	Le coût
2022-01-22 12:51:27	Waals-Brabant	La production et l’engraissement d’agneaux	Schaap	Nee	8	8	Exclusivement par le bélier/bouc (saillie naturelle)	1	achetés	Non	Non	Non	Non			Non	Oui	Maintenir un statut “indemne de maladie”	L’incertitude sur la continuation de la vente
2022-01-25 12:19:34	Henegouwen	La production et l’engraissement d’agneaux, L’élevage d’ ovins destinés à la reproduction	Schaap	Nee	50	45	Exclusivement par le bélier/bouc (saillie naturelle)	3	achetés	Oui	Non	Non	Non			Non	Non	Obtenir plus d’informations sur le statut sanitaire des animaux achetés	Le coût
